# Supplementary material for: Chrysosporazines Revisited: Regioisomeric Phenylpropanoid Piperazine P-Glycoprotein Inhibitors from Australian Marine Fish-Derived Fungi
Source: Molecules. 2022 May 16;27(10):3172. doi: 10.3390/molecules27103172 (PMC9146134; doi:10.3390/molecules27103172)
Supplement: Supplementary file 1 [file molecules-27-03172-s001.zip]

Archive with 1 entries (1 files):
- molecules-1719586-supplementary.pdf
